# Supplementary material for: Sulfated Polysaccharides from Sea Cucumber Cooking Liquid Prevents Obesity by Modulating Gut Microbiome, Transcriptome, and Metabolite Profiles in Mice Fed a High-Fat Diet
Source: Foods. 2024 Jun 26;13(13):2017. doi: 10.3390/foods13132017 (PMC11241695; doi:10.3390/foods13132017)
Supplement: Supplementary file 1 [file foods-13-02017-s001.zip]

Archive with 1 entries (1 files):
- foods-3059957-supplementary.pdf
